# Supplementary material for: The Association between Melatonin-Containing Foods Consumption and Students’ Sleep–Wake Rhythm, Psychoemotional, and Anthropometric Characteristics: A Semi-Quantitative Analysis and Hypothetical Application
Source: Nutrients. 2023 Jul 25;15(15):3302. doi: 10.3390/nu15153302 (PMC10420797; doi:10.3390/nu15153302)
Supplement: Supplementary file 1 [file nutrients-15-03302-s001.zip]

Archive with 1 entries (1 files):
- nutrients-2471316-supplementary.pdf
